# Supplementary material for: Assessing the level of the material deprivation of European Union countries
Source: PLoS One. 2020 Sep 2;15(9):e0238376. doi: 10.1371/journal.pone.0238376 (PMC7467282; doi:10.1371/journal.pone.0238376)
Supplement: S1 Data — (XLS) [file pone.0238376.s001.xls]

## Sheet: At-risk-of-poverty-rate
At-risk-of-poverty rate by poverty threshold, age and sex - EU-SILC survey [ilc_li02]
UNIT	Percentage
INDIC_IL	At risk of poverty rate (cut-off point: 60% of median equivalised income after social transfers)
SEX	Total
AGE	Total
GEO/TIME	2009	2010	2011	2012	2013	2014	2015	2016	2017	2018
European Union (EU6-1958, EU9-1973, EU10-1981, EU12-1986, EU15-1995, EU25-2004, EU27-2007, EU28-2013, EU27-2019)	16.4	16.5	16.9	16.8	16.7	17.2	17.3	17.3	16.9	:
European Union - 28 countries	:	16.5	16.9	16.8	16.7	17.2	17.3	17.3	16.9	:
European Union - 27 countries (2007-2013)	16.4	16.5	16.8	16.8	16.7	17.2	17.3	17.3	16.9	:
European Union - 25 countries (2004-2006)	:	:	:	:	:	:	:	:	:	:
European Union - 15 countries (1995-2004)	:	:	:	:	:	:	:	:	:	:
New Member States (10 countries)	:	:	:	:	:	:	:	:	:	:
Euro area (EA11-2000, EA12-2006, EA13-2007, EA15-2008, EA16-2010, EA17-2013, EA18-2014, EA19)	16.1	16.2	16.8	16.8	16.7	17.1	17.2	17.4	17	:
Euro area (19 countries)	16.2	16.3	16.8	16.9	16.7	17.1	17.2	17.4	17	:
Euro area (18 countries)	16.1	16.3	16.8	16.8	16.7	17.1	17.2	17.4	17	:
Belgium	14.6	14.6	15.3	15.3	15.1	15.5	14.9	15.5	15.9	:
Bulgaria	21.8	20.7	22.2	21.2	21	21.8	22	22.9	23.4	:
Czechia	8.6	9	9.8	9.6	8.6	9.7	9.7	9.7	9.1	:
Denmark	13.1	13.3	12.1	12	11.9	12.1	12.2	11.9	12.4	12.8
Germany (until 1990 former territory of the FRG)	15.5	15.6	15.8	16.1	16.1	16.7	16.7	16.5	16.1	:
Estonia	19.7	15.8	17.5	17.5	18.6	21.8	21.6	21.7	21	:
Ireland	15	15.2	15.2	16.6	15.7	16.4	16.3	16.6	15.6	:
Greece	19.7	20.1	21.4	23.1	23.1	22.1	21.4	21.2	20.2	:
Spain	20.4	20.7	20.6	20.8	20.4	22.2	22.1	22.3	21.6	:
France	12.9	13.3	14	14.1	13.7	13.3	13.6	13.6	13.3	:
Croatia	:	20.6	20.9	20.4	19.5	19.4	20	19.5	20	:
Italy	18.4	18.7	19.8	19.5	19.3	19.4	19.9	20.6	20.3	:
Cyprus	15.8	15.6	14.8	14.7	15.3	14.4	16.2	16.1	15.7	:
Latvia	26.4	20.9	19	19.2	19.4	21.2	22.5	21.8	22.1	23.3
Lithuania	20.3	20.5	19.2	18.6	20.6	19.1	22.2	21.9	22.9	:
Luxembourg	14.9	14.5	13.6	15.1	15.9	16.4	15.3	16.5	18.7	:
Hungary	12.4	12.3	14.1	14.3	15	15	14.9	14.5	13.4	12.8
Malta	14.9	15.5	15.6	15.1	15.8	15.8	16.6	16.5	16.7	:
Netherlands	11.1	10.3	11	10.1	10.4	11.6	11.6	12.7	13.2	:
Austria	14.5	14.7	14.5	14.4	14.4	14.1	13.9	14.1	14.4	:
Poland	17.1	17.6	17.7	17.1	17.3	17	17.6	17.3	15	:
Portugal	17.9	17.9	18	17.9	18.7	19.5	19.5	19	18.3	:
Romania	22.1	21.6	22.3	22.9	23	25.1	25.4	25.3	23.6	:
Slovenia	11.3	12.7	13.6	13.5	14.5	14.5	14.3	13.9	13.3	:
Slovakia	11	12	13	13.2	12.8	12.6	12.3	12.7	12.4	:
Finland	13.8	13.1	13.7	13.2	11.8	12.8	12.4	11.6	11.5	12
Sweden	14.4	14.8	15.4	15.2	16	15.6	16.3	16.2	15.8	:
United Kingdom	17.3	17.1	16.2	16	15.9	16.8	16.6	15.9	17	:
Iceland	10.2	9.8	9.2	7.9	9.3	7.9	9.2	8.8	:	:
Norway	11.7	11.2	10.5	10	10.9	10.9	11.9	12.2	12.3	:
Switzerland	15.6	15	15	15.9	14.5	13.8	15.6	14.7	:	:
North Macedonia	:	27	26.8	26.2	24.2	22.1	21.5	21.9	22.2	:
Serbia	:	:	:	:	24.5	25	26.7	25.9	25.7	:
Turkey	25.3	24.4	23.5	23.7	23.1	23	22.5	22.8	22.2	:
Special value:
:	not available
UNIT	Percentage
INDIC_IL	At risk of poverty rate (cut-off point: 60% of median equivalised income after social transfers)
SEX	Males
AGE	Total
GEO/TIME	2009	2010	2011	2012	2013	2014	2015	2016	2017	2018
European Union (EU6-1958, EU9-1973, EU10-1981, EU12-1986, EU15-1995, EU25-2004, EU27-2007, EU28-2013, EU27-2019)	15.6	15.8	16.1	16.2	16.2	16.7	16.9	16.6	16.3	:
European Union - 28 countries	:	15.8	16.1	16.2	16.2	16.7	16.9	16.6	16.3	:
European Union - 27 countries (2007-2013)	15.6	15.8	16.1	16.2	16.2	16.7	16.9	16.6	16.2	:
European Union - 25 countries (2004-2006)	:	:	:	:	:	:	:	:	:	:
European Union - 15 countries (1995-2004)	:	:	:	:	:	:	:	:	:	:
New Member States (10 countries)	:	:	:	:	:	:	:	:	:	:
Euro area (EA11-2000, EA12-2006, EA13-2007, EA15-2008, EA16-2010, EA17-2013, EA18-2014, EA19)	15.1	15.4	16	16.1	16.1	16.5	16.8	16.7	16.3	:
Euro area (19 countries)	15.2	15.5	16	16.1	16.1	16.5	16.8	16.7	16.3	:
Euro area (18 countries)	15.2	15.5	16	16.1	16.1	16.5	16.7	16.6	16.3	:
Belgium	13.4	13.9	14.6	14.7	14.6	15	14.1	14.4	14.9	:
Bulgaria	19.8	19	20.8	19.5	19.7	20.9	20	21.7	21.8	:
Czechia	7.5	8	8.9	8.7	7.7	8.9	8.5	8.5	7.6	:
Denmark	12.8	13.1	12.1	12	12	12.4	12.5	12	13	13
Germany (until 1990 former territory of the FRG)	14.7	14.9	14.9	14.9	15	15.9	15.9	15.2	15	:
Estonia	17.5	15.4	17.6	16.8	17.2	20.1	19.6	19.2	18.4	:
Ireland	14.9	14.6	15.4	16.4	15.7	16.2	16.1	16	14.7	:
Greece	19.1	19.3	20.9	22.5	22.4	22.2	21.5	21.2	20.2	:
Spain	19.4	20.1	19.9	20.7	20.9	22.4	22.5	22.6	21	:
France	11.9	12.7	13.5	13.6	13.1	12.6	13.2	12.8	12.9	:
Croatia	:	19.7	19.7	19.4	18.8	18.7	19.3	18.6	18.9	:
Italy	16.9	17.3	18.4	18.1	18.3	18.4	19	19.9	19.4	:
Cyprus	13.7	13.8	12.9	12.9	14.1	13.1	15.3	15	14.6	:
Latvia	24.4	21.4	19.8	19.3	18.9	19.5	19.7	19.4	19.1	20.4
Lithuania	18.9	21.2	19.1	18.1	19.4	17.8	21.8	20.4	21.4	:
Luxembourg	13.8	14.6	12.7	14.7	15.7	16.3	15	15.6	17.9	:
Hungary	12.8	12.6	14.5	14.8	15.5	15.5	15.6	14.4	13.1	11.9
Malta	14.3	14.8	15	14.4	15.4	15.7	16.3	16.5	16.1	:
Netherlands	10.8	9.7	10.8	9.5	10.2	11.3	11.8	12.8	13.2	:
Austria	13.8	13.4	14	13.5	13.5	13.3	13.5	13.5	13.5	:
Poland	16.9	17.4	17.8	17.1	17.3	17.2	18.1	17.1	15.1	:
Portugal	17.3	17.3	17.6	17.5	18.8	18.9	18.8	18.2	17.8	:
Romania	21.2	21	21.9	23.1	23	25.3	25.1	24.8	22.9	:
Slovenia	9.8	11.3	12.2	12.5	13.5	13.7	13	12.5	12	:
Slovakia	10.1	11.7	12.8	13.2	12.8	12.7	12.1	12.7	12.4	:
Finland	12.9	12.4	13.2	12.9	11.3	12.3	12.2	11.7	11.5	11.7
Sweden	13.6	13.9	14.2	14.4	14.7	14.8	15.3	15.2	15.4	:
United Kingdom	16.7	16.4	14.8	15.8	15.4	16	16.1	15.2	16.1	:
Iceland	9.3	9.8	9	8.4	9.6	8.1	9.3	8.5	:	:
Norway	10.1	10.1	9.9	9.5	10.2	9.9	10.3	10.5	11.1	:
Switzerland	13.9	13.8	13.7	14.5	13.4	12.5	14.3	13.8	:	:
North Macedonia	:	27.5	26.6	26.9	24.6	22.3	21.5	22.1	22.4	:
Serbia	:	:	:	:	24.9	25.6	27.5	26.3	25.4	:
Turkey	24.7	23.7	22.9	23.3	22.7	22.6	22.3	22.4	21.6	:
Special value:
:	not available
UNIT	Percentage
INDIC_IL	At risk of poverty rate (cut-off point: 60% of median equivalised income after social transfers)
SEX	Females
AGE	Total
GEO/TIME	2009	2010	2011	2012	2013	2014	2015	2016	2017	2018
European Union (EU6-1958, EU9-1973, EU10-1981, EU12-1986, EU15-1995, EU25-2004, EU27-2007, EU28-2013, EU27-2019)	17.2	17.2	17.6	17.4	17.2	17.7	17.7	17.9	17.6	:
European Union - 28 countries	:	17.2	17.6	17.4	17.2	17.7	17.7	17.9	17.6	:
European Union - 27 countries (2007-2013)	17.2	17.2	17.6	17.4	17.2	17.7	17.7	17.9	17.6	:
European Union - 25 countries (2004-2006)	:	:	:	:	:	:	:	:	:	:
European Union - 15 countries (1995-2004)	:	:	:	:	:	:	:	:	:	:
New Member States (10 countries)	:	:	:	:	:	:	:	:	:	:
Euro area (EA11-2000, EA12-2006, EA13-2007, EA15-2008, EA16-2010, EA17-2013, EA18-2014, EA19)	17	17	17.5	17.6	17.2	17.7	17.7	18.1	17.7	:
Euro area (19 countries)	17.1	17.1	17.6	17.6	17.3	17.7	17.7	18.1	17.7	:
Euro area (18 countries)	17.1	17	17.5	17.6	17.3	17.7	17.6	18	17.7	:
Belgium	15.7	15.2	16	15.9	15.5	15.9	15.6	16.5	16.9	:
Bulgaria	23.7	22.3	23.6	22.8	22.2	22.6	23.8	24.1	24.9	:
Czechia	9.5	10	10.6	10.5	9.4	10.5	11	10.8	10.7	:
Denmark	13.4	13.4	12	11.9	11.8	11.8	11.9	11.9	11.7	12.7
Germany (until 1990 former territory of the FRG)	16.3	16.4	16.8	17.2	17.2	17.4	17.4	17.8	17.1	:
Estonia	21.6	16.2	17.4	18.1	19.9	23.3	23.3	24	23.3	:
Ireland	15.1	15.8	14.9	16.9	15.7	16.7	16.4	17.3	16.5	:
Greece	20.2	20.9	21.9	23.6	23.8	22	21.2	21.2	20.2	:
Spain	21.3	21.3	21.4	20.9	19.9	22.1	21.8	22.1	22.2	:
France	13.8	13.9	14.5	14.6	14.3	14.1	13.9	14.4	13.6	:
Croatia	:	21.4	22.1	21.3	20.3	20.1	20.6	20.4	20.9	:
Italy	19.9	20	21.1	20.8	20.3	20.5	20.8	21.4	21.1	:
Cyprus	17.8	17.2	16.6	16.4	16.5	15.6	17.2	17.2	16.8	:
Latvia	28	20.4	18.3	19.1	19.8	22.5	24.8	23.9	24.6	25.8
Lithuania	21.6	20	19.3	19	21.6	20.3	22.5	23.1	24.2	:
Luxembourg	16	14.4	14.5	15.6	16	16.6	15.7	17.5	19.4	:
Hungary	12.1	12	13.7	14	14.5	14.5	14.4	14.5	13.7	13.6
Malta	15.5	16.2	16.1	15.8	16.1	16	16.9	16.5	17.3	:
Netherlands	11.3	10.8	11.1	10.6	10.6	11.9	11.5	12.7	13.3	:
Austria	15.3	15.8	15	15.3	15.2	14.9	14.3	14.6	15.3	:
Poland	17.4	17.7	17.6	17.1	17.3	16.8	17.2	17.4	14.9	:
Portugal	18.4	18.4	18.4	18.2	18.7	20	20.1	19.6	18.7	:
Romania	23	22.1	22.6	22.8	22.9	24.9	25.7	25.7	24.2	:
Slovenia	12.8	14.1	15	14.6	15.4	15.2	15.6	15.2	14.5	:
Slovakia	11.8	12.2	13.1	13.3	12.9	12.6	12.4	12.8	12.3	:
Finland	14.7	13.8	14.2	13.6	12.3	13.3	12.6	11.6	11.4	12.3
Sweden	15.2	15.6	16.6	16.1	17.2	16.4	17.3	17.3	16.2	:
United Kingdom	17.8	17.8	17.6	16.3	16.4	17.6	17.2	16.5	17.9	:
Iceland	11.1	9.8	9.5	7.5	8.9	7.7	9.1	9.1	:	:
Norway	13.2	12.2	11.1	10.4	11.7	11.9	13.5	13.8	13.5	:
Switzerland	17.2	16.2	16.3	17.4	15.5	15.1	16.8	15.6	:	:
North Macedonia	:	26.5	27	25.5	23.9	21.9	21.5	21.6	22	:
Serbia	:	:	:	:	24.1	24.4	26	25.5	26	:
Turkey	25.9	25.1	24	24.2	23.6	23.4	22.7	23.2	22.8	:
Special value:
:	not available

## Sheet: Gini coefficient
Gini coefficient of equivalised disposable income - EU-SILC survey [ilc_di12]
Last update	2019-04-25 12:25:31
Extracted on	2019-04-25 15:35:36
Source of data	Eurostat
INDIC_IL	Gini coefficient (scale from 0 to 100)
GEO/TIME	2009	2010	2011	2012	2013	2014	2015	2016	2017	2018
European Union (EU6-1958, EU9-1973, EU10-1981, EU12-1986, EU15-1995, EU25-2004, EU27-2007, EU28-2013, EU27-2019)	30.6	30.5	30.8	30.5	30.5	31	31	30.8	30.7	:
European Union - 28 countries	:	30.5	30.8	30.5	30.5	31	31	30.8	30.7	:
European Union - 27 countries (2007-2013)	30.6	30.5	30.8	30.5	30.5	31	31	30.8	30.7	:
European Union - 25 countries (2004-2006)	:	:	:	:	:	:	:	:	:	:
European Union - 15 countries (1995-2004)	:	:	:	:	:	:	:	:	:	:
New Member States (10 countries)	:	:	:	:	:	:	:	:	:	:
Euro area (EA11-2000, EA12-2006, EA13-2007, EA15-2008, EA16-2010, EA17-2013, EA18-2014, EA19)	30.2	30.2	30.6	30.4	30.6	30.9	30.8	30.7	30.5	:
Euro area (19 countries)	30.3	30.3	30.6	30.5	30.7	31	30.8	30.7	30.5	:
Euro area (18 countries)	30.3	30.3	30.6	30.4	30.7	30.9	30.7	30.7	30.4	:
Belgium	26.4	26.6	26.3	26.5	25.9	25.9	26.2	26.3	26	:
Bulgaria	33.4	33.2	35	33.6	35.4	35.4	37	37.7	40.2	:
Czechia	25.1	24.9	25.2	24.9	24.6	25.1	25	25.1	24.5	:
Denmark	26.9	26.9	26.6	26.5	26.8	27.7	27.4	27.7	27.6	27.9
Germany (until 1990 former territory of the FRG)	29.1	29.3	29	28.3	29.7	30.7	30.1	29.5	29.1	:
Estonia	31.4	31.3	31.9	32.5	32.9	35.6	34.8	32.7	31.6	:
Ireland	28.8	30.7	29.8	30.5	30.7	31.1	29.8	29.5	30.6	:
Greece	33.1	32.9	33.5	34.3	34.4	34.5	34.2	34.3	33.4	:
Spain	32.9	33.5	34	34.2	33.7	34.7	34.6	34.5	34.1	:
France	29.9	29.8	30.8	30.5	30.1	29.2	29.2	29.3	29.3	:
Croatia	:	31.6	31.2	30.9	30.9	30.2	30.4	29.8	29.9	:
Italy	31.8	31.7	32.5	32.4	32.8	32.4	32.4	33.1	32.7	:
Cyprus	29.5	30.1	29.2	31	32.4	34.8	33.6	32.1	30.8	:
Latvia	37.5	35.9	35.1	35.7	35.2	35.5	35.4	34.5	34.5	35.6
Lithuania	35.9	37	33	32	34.6	35	37.9	37	37.6	:
Luxembourg	29.2	27.9	27.2	28	30.4	28.7	28.5	31	30.9	:
Hungary	24.7	24.1	26.9	27.2	28.3	28.6	28.2	28.2	28.1	28.7
Malta	27.4	28.6	27.2	27.1	28	27.7	28.1	28.6	28.2	:
Netherlands	27.2	25.5	25.8	25.4	25.1	26.2	26.7	26.9	27.1	:
Austria	27.5	28.3	27.4	27.6	27	27.6	27.2	27.2	27.9	:
Poland	31.4	31.1	31.1	30.9	30.7	30.8	30.6	29.8	29.2	:
Portugal	35.4	33.7	34.2	34.5	34.2	34.5	34	33.9	33.5	:
Romania	34.5	33.5	33.5	34	34.6	35	37.4	34.7	33.1	:
Slovenia	22.7	23.8	23.8	23.7	24.4	25	24.5	24.4	23.7	:
Slovakia	24.8	25.9	25.7	25.3	24.2	26.1	23.7	24.3	23.2	:
Finland	25.9	25.4	25.8	25.9	25.4	25.6	25.2	25.4	25.3	25.9
Sweden	26.3	25.5	26	26	26	26.9	26.7	27.6	28	:
United Kingdom	32.4	32.9	33	31.3	30.2	31.6	32.4	31.5	33.1	:
Iceland	29.6	25.7	23.6	24	24	22.7	24.7	24.1	:	:
Norway	24.1	23.6	22.9	22.5	22.7	23.5	23.9	25	26.1	:
Switzerland	30.7	29.6	29.7	28.8	28.5	29.5	29.6	29.4	:	:
North Macedonia	:	:	:	38.8	37	35.2	33.7	33.6	32.4	:
Serbia	:	:	:	:	38	38.3	40	39.8	37.8	:
Turkey	44.2	43.5	43.3	42.8	42.1	41.2	41.9	42.6	43	:
Special value:
:	not available

## Sheet: People at risk of poverty or so
People at risk of poverty or social exclusion by age and sex [ilc_peps01]
Last update	2019-04-25 12:37:32
Extracted on	2019-04-25 15:44:51
Source of data	Eurostat
UNIT	Percentage
AGE	Total
SEX	Total
GEO/TIME	2009	2010	2011	2012	2013	2014	2015	2016	2017	2018
European Union (EU6-1958, EU9-1973, EU10-1981, EU12-1986, EU15-1995, EU25-2004, EU27-2007, EU28-2013, EU27-2019)	23.3	23.8	24.3	24.8	24.6	24.4	23.8	23.5	22.4	:
European Union - 28 countries	:	23.8	24.3	24.8	24.6	24.4	23.8	23.5	22.4	:
European Union - 27 countries (2007-2013)	23.3	23.7	24.2	24.7	24.6	24.4	23.7	23.5	22.4	:
Euro area (EA11-2000, EA12-2006, EA13-2007, EA15-2008, EA16-2010, EA17-2013, EA18-2014, EA19)	21.4	21.8	22.7	23.1	23	23.5	23.1	23.1	22.1	:
Euro area (19 countries)	21.6	22	22.9	23.3	23.1	23.5	23.1	23.1	22.1	:
Euro area (18 countries)	21.6	21.9	22.8	23.2	23.1	23.5	23	23	22.1	:
Belgium	20.2	20.8	21	21.6	20.8	21.2	21.1	20.7	20.3	:
Bulgaria	46.2	49.2	49.1	49.3	48	40.1	41.3	40.4	38.9	:
Czechia	14	14.4	15.3	15.4	14.6	14.8	14	13.3	12.2	:
Denmark	17.6	18.3	17.6	17.5	18.3	17.9	17.7	16.8	17.2	17.6
Germany (until 1990 former territory of the FRG)	20	19.7	19.9	19.6	20.3	20.6	20	19.7	19	:
Estonia	23.4	21.7	23.1	23.4	23.5	26	24.2	24.4	23.4	:
Ireland	25.7	27.3	29.4	30.3	29.9	27.7	26	24.2	22.7	:
Greece	27.6	27.7	31	34.6	35.7	36	35.7	35.6	34.8	:
Spain	24.7	26.1	26.7	27.2	27.3	29.2	28.6	27.9	26.6	:
France	18.5	19.2	19.3	19.1	18.1	18.5	17.7	18.2	17.1	:
Croatia	:	31.1	32.6	32.6	29.9	29.3	29.1	27.9	26.4	:
Italy	24.9	25	28.1	29.9	28.5	28.3	28.7	30	28.9	:
Cyprus	23.5	24.6	24.6	27.1	27.8	27.4	28.9	27.7	25.2	:
Latvia	37.9	38.2	40.1	36.2	35.1	32.7	30.9	28.5	28.2	28.4
Lithuania	29.6	34	33.1	32.5	30.8	27.3	29.3	30.1	29.6	:
Luxembourg	17.8	17.1	16.8	18.4	19	19	18.5	19.8	21.5	:
Hungary	29.6	29.9	31.5	33.5	34.8	31.8	28.2	26.3	25.6	19.6
Malta	20.3	21.2	22.1	23.1	24.6	23.9	23	20.3	19.3	:
Netherlands	15.1	15.1	15.7	15	15.9	16.5	16.4	16.7	17	:
Austria	19.1	18.9	19.2	18.5	18.8	19.2	18.3	18	18.1	:
Poland	27.8	27.8	27.2	26.7	25.8	24.7	23.4	21.9	19.5	:
Portugal	24.9	25.3	24.4	25.3	27.5	27.5	26.6	25.1	23.3	:
Romania	43	41.5	40.9	43.2	41.9	40.3	37.4	38.8	35.7	:
Slovenia	17.1	18.3	19.3	19.6	20.4	20.4	19.2	18.4	17.1	:
Slovakia	19.6	20.6	20.6	20.5	19.8	18.4	18.4	18.1	16.3	:
Finland	16.9	16.9	17.9	17.2	16	17.3	16.8	16.6	15.7	16.5
Sweden	17.8	17.7	18.5	17.7	18.3	18.2	18.6	18.3	17.7	:
United Kingdom	22	23.2	22.7	24.1	24.8	24.1	23.5	22.2	22	:
Iceland	11.6	13.7	13.7	12.7	13	11.2	12.5	12.2	:	:
Norway	15.2	14.9	14.5	13.7	14.1	13.5	15	15.3	16	:
Switzerland	17.9	17.2	17.2	17.5	16.3	16.4	18.2	17.8	:	:
North Macedonia	:	47.2	50.4	50.3	48.1	43.3	41.6	41.1	41.6	:
Serbia	:	:	:	:	42	42.6	41.7	38.5	36.7	:
Turkey	63.9	65.7	63.8	61.3	51.2	41.6	41.3	45.1	41.3	:
Special value:
:	not available

## Sheet: Median income
Mean and median income by age and sex - EU-SILC survey [ilc_di03]
Last update	2019-04-25 12:35:23
Extracted on	2019-04-25 15:46:41
Source of data	Eurostat
AGE	Total
SEX	Total
INDIC_IL	Median equivalised net income
UNIT	Euro
GEO/TIME	2008	2009	2010	2011	2012	2013	2014	2015	2016	2017	2018
European Union (EU6-1958, EU9-1973, EU10-1981, EU12-1986, EU15-1995, EU25-2004, EU27-2007, EU28-2013, EU27-2019)	14623	14775	14841	14960	15456	15433	15790	16138	16529	16301	:
European Union - 28 countries	:	:	14841	14960	15456	15433	15790	16138	16529	16909	:
European Union - 27 countries (2007-2013)	14623	14775	14919	15041	15543	15522	15880	16228	16619	16997	:
European Union - 15 countries (1995-2004)	:	:	:	:	:	:	:	:	:	:	:
Euro area (EA11-2000, EA12-2006, EA13-2007, EA15-2008, EA16-2010, EA17-2013, EA18-2014, EA19)	16826	17108	17301	17222	17481	17467	17506	17759	18240	18733	:
Euro area (19 countries)	16378	16868	17047	17018	17283	17276	17393	17759	18240	18733	:
Euro area (18 countries)	16499	16986	17172	17140	17401	17389	17506	17870	18350	18841	:
Belgium	17985	19313	19464	20008	20280	21483	21705	21654	22295	22784	:
Bulgaria	2171	2828	3017	2914	2860	2924	3311	3332	3151	3590	:
Czechia	6068	7295	7058	7451	7791	7694	7622	7423	7838	8282	:
Denmark	24161	25029	25668	26944	27184	27444	27861	28364	28665	29383	29794
Germany (until 1990 former territory of the FRG)	18309	18586	18797	19043	19595	19582	19733	20668	21275	21920	:
Estonia	5547	6209	5727	5598	5987	6579	7217	7889	8645	9384	:
Ireland	22995	22445	20512	19726	19748	19856	20169	21688	22407	22879	:
Greece	10800	11496	11963	10985	9513	8371	7680	7520	7500	7600	:
Spain	13966	14795	14605	13929	13868	13524	13269	13352	13681	14203	:
France	18899	19644	19960	19995	20603	20924	21199	21415	21713	22077	:
Croatia	:	:	5810	5579	5377	5078	5225	5453	5726	6210	:
Italy	15640	15605	15964	15971	15979	15733	15759	15846	16247	16542	:
Cyprus	16024	16451	16180	16990	16927	15873	14400	13793	14020	14497	:
Latvia	4740	5355	4488	4195	4450	4666	5203	5828	6365	6607	7333
Lithuania	4111	4715	4030	3857	4337	4698	4823	5180	5645	6134	:
Luxembourg	30917	31764	32333	32538	32779	33301	34320	35270	33818	36076	:
Hungary	4400	4739	4241	4493	4696	4449	4512	4556	4768	4988	5424
Malta	10009	10503	10435	10862	11449	12043	12808	13551	13617	14522	:
Netherlands	19522	20156	20292	20310	20562	20839	20891	21292	22733	23561	:
Austria	19413	20469	21058	21463	21807	22073	23211	23260	23694	24752	:
Poland	4155	5097	4405	5025	5060	5164	5336	5556	5884	5945	:
Portugal	8143	8282	8678	8410	8323	8177	8229	8435	8782	9071	:
Romania	1952	2172	2036	2091	2049	2016	2155	2315	2448	2742	:
Slovenia	10893	11864	11736	11999	12122	11852	11909	12332	12327	12713	:
Slovakia	4792	5671	6117	6306	6927	6737	6809	6930	6951	7183	:
Finland	19794	20962	21349	21826	22699	23272	23702	23763	23650	23987	24544
Sweden	20217	20477	18897	21584	23852	25401	25838	25306	25164	25376	:
United Kingdom	18923	16262	17106	17136	19166	18694	20528	21028	21136	20995	:
Iceland	32206	22362	18320	18973	19361	21234	22487	24554	28393	:	:
Norway	31798	33737	32399	36453	40106	42909	43775	41483	39573	38471	:
Switzerland	26987	28958	30666	33936	39407	40791	38162	39586	44253	:	:
North Macedonia	:	:	:	:	1822	1904	1946	2119	2233	2439	:
Serbia	:	:	:	:	:	2419	2426	2382	2432	2534	:
Turkey	2903	3049	2754	3326	3222	3438	3497	3386	3752	3866	:
Special value:
:	not available

## Sheet: GDP per capita
Main GDP aggregates per capita [nama_10_pc]
Last update	2019-04-24 20:16:16
Extracted on	2019-04-25 15:47:37
Source of data	Eurostat
UNIT	Current prices, purchasing power standard per capita
NA_ITEM	Actual individual consumption
GEO/TIME	2008	2009	2010	2011	2012	2013	2014	2015	2016	2017	2018
Albania	5700	5800	6100	6400	6600	6600	7200	7500	7400	7800	:
Austria	20800	20500	21200	22000	23100	23200	23600	24400	24300	24500	:
Belgium	19700	19400	20500	20900	21700	21800	22200	22900	23000	23200	:
Bulgaria	8200	7500	8100	8300	9000	8600	9200	9700	9800	10100	:
Switzerland	24200	23600	24000	24900	25900	26200	26900	28500	27800	28000	:
Cyprus	20400	18500	18600	18400	18100	17200	17400	18400	18700	19300	:
Czechia	12500	12400	12500	13000	13100	13500	13900	14400	14700	15500	:
Germany (until 1990 former territory of the FRG)	20300	20000	20900	21700	22300	22500	23200	23800	23900	24300	:
Denmark	21100	20800	22000	22300	22500	22700	23100	24100	23900	24600	:
Euro area (EA11-2000, EA12-2006, EA13-2007, EA15-2008, EA16-2010, EA17-2013, EA18-2014, EA19)	19500	18700	19300	19600	19900	19900	20200	20900	20900	21300	:
Euro area (12 countries)	19500	18900	19400	19800	20000	20000	20500	21200	21200	21600	:
Euro area (19 countries)	19200	18600	19100	19500	19800	19800	20200	20900	20900	21300	:
Estonia	11500	10200	10500	11300	12000	12500	13000	13700	14100	14500	:
Greece	19000	18400	17300	15900	15400	15300	15600	15800	15400	15600	:
Spain	17900	16800	16900	16800	16900	16700	17300	18200	18300	18800	:
European Union - 15 countries (1995-2004)	20000	19300	19800	20100	20500	20500	21000	21900	21800	22200	:
European Union - 27 countries (from 2019)	17400	16900	17400	17800	18200	18200	18600	19300	19400	19800	:
European Union - 28 countries	18000	17400	18000	18300	18700	18800	19300	20100	20100	20500	:
Finland	20200	19700	20500	21400	21800	21600	22000	22700	22600	22800	:
France	19200	18700	19500	19900	20000	20400	20700	21400	21400	21700	:
Croatia	11100	10500	10500	10900	11200	11200	11300	11700	11900	12500	:
Hungary	10600	10200	10500	10900	11200	11200	11300	11800	11700	12100	:
Ireland	21400	19400	20100	19800	20000	19900	20300	21500	21500	21800	:
Iceland	23000	21300	20200	20700	21700	21900	22800	23800	24600	25700	:
Italy	19700	18900	19400	19800	19700	19100	19200	19900	20300	20700	:
Liechtenstein	:	:	:	:	:	:	:	:	:	:	:
Lithuania	12400	11100	11600	12600	13400	14100	14900	15700	16300	17000	:
Luxembourg	28900	27900	27800	28600	29500	29500	30600	31600	30700	31000	:
Latvia	10200	8900	9700	10400	11100	11600	12200	12800	13000	13700	:
North Macedonia	7200	7100	7300	7200	7400	7500	7700	8000	8100	:	:
Malta	14200	14100	14500	14900	15100	15100	15100	15800	15700	16000	:
Netherlands	22400	21300	21800	22200	22600	22800	22700	23400	22800	23300	:
Norway	24700	24000	25000	25500	26600	26900	27200	26900	26100	26700	:
Poland	10400	10400	11400	12100	12700	12700	13000	13600	13600	14200	:
Portugal	16300	15400	16100	15500	15200	15500	16000	16600	16900	17100	:
Romania	9500	9000	9400	9500	10100	9900	10400	11100	12200	13200	:
Serbia	8600	8200	8500	8900	9100	8900	9000	9100	9100	9300	:
Sweden	20700	19900	20600	21300	22000	22000	22300	23200	22900	23100	:
Slovenia	14500	13900	14500	14800	15100	14700	14900	15400	15600	16000	:
Slovakia	12100	12100	12700	12800	13300	13400	14100	14600	14700	14900	:
United Kingdom	22300	20900	21600	21600	22400	22700	23400	24500	24300	24700	:
Special value:
:	not available

## Sheet: Very low work intensity
People living in households with very low work intensity
Percentage of total population aged less than 60
geo\time	2013		2014		2015		2016		2017		2018
European Union (changing composition)	11	(e)	11.3	(e)	10.7	(e)	10.5	(e)	9.5	(e)	:
EU (28 countries)	11		11.3		10.7		10.5		9.5		:
EU (27 countries)	10.9		11.2		10.7		10.5		9.5		:
Euro area (19 countries)	11.2		11.9		11.2		11.1		10.2		:
Euro area (18 countries)	11.2		11.9		11.2		11.1		10.2		:
Belgium	14		14.6		14.9		14.6		13.5		:
Bulgaria	13		12.1		11.6		11.9	(b)	11.1		:
Czechia	6.9		7.6		6.8		6.7		5.5		:
Denmark	11.9		12.2		11.6		10.7		10		11.2	(p)
Germany	9.9		10		9.8		9.6		8.7		:
Estonia	8.4		7.6	(b)	6.6		5.8		5.8		:
Ireland	23.9		21		19.2		18.2		16.2		:
Greece	18.2		17.2		16.8		17.2		15.6		:
Spain	15.7		17.1		15.4		14.9		12.8		:
France	8.1		9.6		8.6		8.4		8.1		:
Croatia	14.8		14.7		14.4		13		12.2		:
Italy	11.3		12.1		11.7		12.8		11.8		:
Cyprus	7.9		9.7		10.9		10.6		9.4		:
Latvia	10		9.6		7.8		7.2		7.8		7.6
Lithuania	11		8.8		9.2		10.2		9.7		:
Luxembourg	6.6		6.1		5.7		6.6	(b)	6.9		:
Hungary	13.6		12.8		9.4		8.2		6.6		5.7
Malta	9.1		9.9		9.2		7.3		7.1		:
Netherlands	9.3		10.2		10.2		9.7	(b)	9.5		:
Austria	7.8		9.1		8.2		8.1		8.3		:
Poland	7.2		7.3		6.9		6.4		5.7		:
Portugal	12.2		12.2		10.9		9.1		8		:
Romania	7.6		7.2		7.9		8.2		6.9		:
Slovenia	8		8.7		7.4		7.4		6.2		:
Slovakia	7.6		7.1		7.1		6.5		5.4		:
Finland	9		10		10.8		11.4		10.7		10.8
Sweden	9.4		9		8.7		8.5		8.8		:
United Kingdom	13.2		12.3		11.9		11.3		10.1	(b)	:
Iceland	6.2		4.9		5.2		4.3		:		:
Norway	6.4		5.9		7.8		7.7		8.8		:
Switzerland	4.1		4.8	(b)	5.3		5.5		:		:
North Macedonia	17.6		17.2		17.4		16.3		16.9		:
Serbia	18.1		20.5		21.2		21.5		20.1		:
Turkey	10.4		10.5		10.9		10.1		10		:
:=not available e=estimated b=break in time series p=provisional
:
Source of Data:
Last update:
Date of extraction:
Hyperlink to the table:
General Disclaimer of the EC website:
Short Description:
Code:

## Sheet: Early leavers
Early leavers from education and training by sex
% of population aged 18 to 24
Total
geo\time	2000		2001		2002		2003		2004		2005		2006		2007		2008		2009		2010		2011		2012		2013		2014		2015		2016		2017		2018
EU (28 countries)	:		:		17		16.4	(b)	16		15.7		15.3	(b)	14.9		14.7		14.2		13.9		13.4		12.7		11.9		11.2	(b)	11		10.7		10.6		10.6
Euro area (19 countries)	19.6		19		18.8		18.3	(b)	17.9		17.6		17.2	(b)	16.7		16.3		15.8		15.4		14.6		13.8		12.8		11.8	(b)	11.6		11.1		11		11
Belgium	13.8		13.8		14.1		14.3		13.1	(b)	12.9		12.6	(b)	12.1		12	(b)	11.1		11.9		12.3		12		11		9.8	(b)	10.1		8.8		8.9	(b)	8.6
Bulgaria	:		20.5	(b)	20.7		21.9	(b)	21.4		20.4		17.3	(b)	14.9		14.8		14.7		12.6	(b)	11.8		12.5		12.5		12.9	(b)	13.4		13.8		12.7		12.7
Czechia	:		:		5.7		6.5	(b)	6.3		6.2		5.1	(b)	5.2		5.6		5.4		4.9		4.9	(b)	5.5		5.4	(b)	5.5	(b)	6.2		6.6		6.7		6.2
Denmark	11.7		9.2		9		10.4	(b)	8.8		8.7		9.1		12.9	(b)	12.5		11.3		11		9.6		9.1		8		7.8	(b)	7.8		7.2	(b)	8.8	(b)	10.2
Germany	14.6	(u)	12.3		12.5		12.8	(b)	12.1		13.5	(b)	13.7		12.5		11.8	(b)	11.1		11.8	(b)	11.6		10.5		9.8		9.5	(b)	10.1		10.3		10.1		10.3
Estonia	15.1	(b)	14.7		13.6		13.7	(b)	13.9		14		13.4		14.4		14		13.5	(b)	11		10.6		10.3		9.7		12	(b)	12.2		10.9		10.8		11.3
Ireland	:		:		14.6		13.1		13.1	(b)	12.5		12.3	(b)	12	(b)	11.7		11.8		11.9		11.1		9.9		8.7		6.7	(b)	6.8		6		5	(b)	5
Greece	18.2		16.9	(b)	16.2		15.6	(b)	14.5	(b)	13.3		15.1	(b)	14.3		14.4	(b)	14.2	(b)	13.5		12.9		11.3		10.1		9	(b)	7.9		6.2		6		4.7
Spain	29.1		29.7		30.9		31.7	(b)	32.2		31	(b)	30.3	(b)	30.8		31.7		30.9		28.2		26.3		24.7		23.6		21.9	(b)	20		19		18.3		17.9
France	13.3		13.5		13.4		12.7	(b)	12.3		12.5		12.7		12.8		11.8		12.4		12.7		12.3		11.8		9.7	(b)	8.8	(b)	9.2		8.8		8.9		8.9
Croatia	:		:		8		7.9		5.4	(u)	5.1	(bu)	4.7	(bu)	4.5		4.4		5.2		5.2	(b)	5		5.1		4.5		2.8	(bu)	2.8	(u)	2.8	(u)	3.1		3.3
Italy	25.1		25.9		24.2		23		23.1	(b)	22.1		20.4	(b)	19.5		19.6		19.1		18.6		17.8		17.3		16.8		15	(b)	14.7		13.8		14		14.5
Cyprus	18.5		17.9		15.9		17.3	(b)	20.6		18.2		14.9	(b)	12.5		13.7		11.7	(b)	12.7		11.3		11.4		9.1		6.8	(b)	5.2		7.6		8.5		7.8
Latvia	:		:		16.5	(b)	18.8	(b)	15.9		15.4		15.6	(b)	15.6		15.5		14.3		12.9		11.6		10.6		9.8		8.5	(b)	9.9		10		8.6		8.3
Lithuania	16.5	(b)	14.9		13.4	(b)	11.4		10.3	(b)	8.4		8.8	(b)	7.8		7.5		8.7		7.9		7.4		6.5		6.3		5.9	(b)	5.5		4.8		5.4		4.6
Luxembourg	16.8		18.1		17		12.3	(b)	12.7		13.3		14	(b)	12.5	(b)	13.4		7.7	(b)	7.1		6.2		8.1		6.1		6.1	(b)	9.3	(b)	5.5		7.3		6.3
Hungary	13.9		13.1	(b)	12.2		12	(b)	12.6		12.5		12.5	(b)	11.4		11.7		11.5		10.8		11.4		11.8		11.9		11.4	(b)	11.6	(b)	12.4		12.5		12.5
Malta	54.2	(d)	54.4	(d)	53.2	(d)	49.9	(d)	42.1	(d)	33	(b)	32.2	(b)	30.2		27.2		25.7		23.8		22.7	(b)	21.7		20.8		20.9	(b)	20.2		19.2		17.7	(b)	17.5
Netherlands	15.4		15.1		15.3		14.3	(b)	14.1		14.3	(b)	12.9	(b)	11.9		11.4		11.3		10.1		9.2		8.9		9.3	(b)	8.7	(b)	8.2		8		7.1		7.3
Austria	10.2		10.2		9.5		9		9.8	(b)	9.3		10	(b)	10.8		10.2		8.8		8.3		8.5		7.8		7.5		7	(b)	7.3		6.9		7.4		7.3
Poland	:		7.4		7.2		6	(b)	5.6	(b)	5.3		5.4		5		5	(b)	5.3		5.4	(b)	5.6		5.7		5.6	(b)	5.4	(b)	5.3		5.2		5		4.8	(b)
Portugal	43.7	(b)	44.3		45		41.2		39.3	(b)	38.3		38.5	(b)	36.5		34.9		30.9		28.3		23	(b)	20.5		18.9		17.4	(b)	13.7		14		12.6		11.8
Romania	22.9		21.7		23		22.5	(b)	22.4		19.6		17.9	(b)	17.3		15.9		16.6		19.3	(b)	18.1		17.8		17.3		18.1	(b)	19.1		18.5		18.1		16.4
Slovenia	:		6.4		5.1		4.6	(b)	4.3		4.9		5.6	(b)	4.1		5.1		5.3		5		4.2		4.4		3.9		4.4	(b)	5		4.9		4.3		4.2
Slovakia	:		:		6.7		5.3	(b)	6.8		6.3		6.6	(b)	6.5		6		4.9		4.7		5.1	(b)	5.3		6.4		6.7	(b)	6.9		7.4		9.3		8.6
Finland	9	(b)	9.5		9.7		10.1	(b)	10		10.3		9.7		9.1		9.8		9.9		10.3		9.8		8.9		9.3		9.5	(b)	9.2		7.9		8.2		8.3
Sweden	7.3		10.2	(b)	10		9.2	(b)	9.2		10.8	(b)	8.6	(b)	8	(b)	7.9	(b)	7		6.5		6.6		7.5		7.1		6.7	(b)	7		7.4		7.7		9.3
United Kingdom	18.2		17.8		17.6		12.1	(b)	12.1		11.5		11.2		16.6	(b)	16.9	(b)	15.7		14.8	(b)	14.9	(b)	13.4		12.4		11.8	(b)	10.8		11.2		10.6		10.7
Iceland	29.8		30.9		28.8		20.3	(b)	24.9		24.9		25.6	(u)	23.2		24.4		21.3	(b)	22.6		19.7		20.1		20.5		19.1	(b)	18.8		19.8		17.8		21.5
Norway	12.9		8.9		13.5		6.3	(b)	4.7		4.6		17.8	(b)	18.4		17		17.6		17.4		16.6		14.8		13.7		11.7	(b)	10.2		10.9		10.4		9.9
Switzerland	7.3		6.6		6.7		9.7	(b)	9.5		9.7		9.6		7.6		7.7		9.1		6.7	(b)	6.3		5.5		5.6		5.6	(b)	5.2		4.9		4.5		4.4
Montenegro	:		:		:		:		:		:		:		:		:		:		:		7.2		6.7		5.6		5.1	(b)	5.7		5.5		5.4		4.6
North Macedonia	:		:		:		:		:		:		22.8		19.9	(b)	19.6		16.2		15.5		13.5		11.7		11.4		12.5	(b)	11.4		9.9		8.5		7.1
Serbia	:		:		:		:		:		:		:		:		:		:		8.3		8.5		8.1		8.9		8.4	(b)	7.5		7		6.2		6.8
Turkey	:		:		:		:		:		:		48.8		46.9		45.5		44.3		43.1		41.9		39.6		37.5		38.3	(b)	36.4		34.3		32.5		31
:=not available b=break in time series u=low reliability d=definition differs (see metadata)
:
Source of Data:	Eurostat
Last update:	25.04.2019
Date of extraction:	25 Apr 2019 15:51:30 CEST
Hyperlink to the table:	https://ec.europa.eu/eurostat/tgm/table.do?tab=table&init=1&plugin=1&language=en&pcode=sdg_04_10
General Disclaimer of the EC website:	https://ec.europa.eu/info/legal-notice_en
Short Description:	The indicator measures the share of the population aged 18 to 24 with at most lower secondary education who were not involved in any education or training during the four weeks preceding the survey. Lower secondary education refers to ISCED (International Standard Classification of Education) 2011 level 0-2 for data from 2014 onwards and to ISCED 1997 level 0-3C short for data up to 2013. Data st…
Code:	sdg_04_10

## Sheet: Overcrowding rate
Overcrowding rate by sex - EU-SILC survey
%
Total
geo\time	2007		2008		2009		2010		2011		2012		2013		2014		2015		2016		2017		2018
EU (28 countries)	:		:		:		17.7		17		16.9		17		16.7		16.7		16.6		15.7		:
EU (27 countries)	18.7		18.3		17.7		17.5		16.8		16.7		16.8		16.5		16.5		16.4		15.5		:
Euro area (19 countries)	13		12.8		12.3		12.4		11.6		11.7		12		11.9		12.1		12.3		12.1		:
Euro area (18 countries)	12.6		12.4		12		12		11.5		11.6		11.8		11.8		12		12.2		12		:
Belgium	3.8		4.1		3.9		4.2		2.2		1.6		2		2		1.6		3.7		5.1		:
Bulgaria	51.1		48.1		47		47.4		47.4		44.5		44.2		43.3		41.4		42.5	(b)	41.9		:
Czechia	32.7		29.8		26.6		22.5		21.1		21.1		21		19.9		18.7		17.9		16		:
Denmark	7.4		7.3		7.8		7.3		7.4		7.2		7.9		8.2		8.1		8.2		8.6		:
Germany	6.5		7		7		7.1		6.7		6.6		6.7		6.6		7		7.2		7.2		:
Estonia	43.5		41.7		41.2		39.7		14.4		14		21.1		14.2	(b)	13.4		13.4		13.5		:
Ireland	4.9		4.7		3.7		3.4		2.6		3.2		2.8		3.6		3.4		3.2		2.8		:
Greece	29.2		26.7		25		25.5		25.9		26.5		27.3		27.4		28.1		28.7		29		:
Spain	5.8		5.6		5.2		5		6.6	(b)	5.6		5.2		5.3		5.5		5.4		5.1		:
France	10.1		9.7		9.6		9.2		8		8.1		7.4		7.1		7.4		7.7		7.7		:
Croatia	:		:		:		43.7		44.6		44.4		42.8		42.1		41.7		41.1		39.9		:
Italy	24.3		24.3		23.3		24.3		24.5		26.1		27.1		27.2		27.8		27.8		27.1		:
Cyprus	1.6		3.3	(b)	2.6		3.5		2.9		2.8		2.4		2.2		1.4		2.4		2.8		:
Latvia	60		57.4		56.3		55.7		43.7		36.6		37.7		39.8		41.4		43.2		41.9		:
Lithuania	52.5		48.4		48.1		45.5		19.5	(b)	19		28	(b)	28.3		26.4		23.7		23.7		:
Luxembourg	7.7		8		6.4		7.8		6.8		7		6.2		6.7		6.8		8.1	(b)	8.3		:
Hungary	47.4		48.3		46.8		47.2		45.5		45.3		44		41.9		41.1		40.4		40.5		20.1	(b)
Malta	4.2		3.9		3.8		4		4.4		4		4.5		4		3.8		3		3		:
Netherlands	1.9		1.7		1.7		2		1.7		2.5		2.6		3.5		3.3		4	(b)	4.1		:
Austria	15.2		14.8	(b)	13.3		12		12.3		13.9		14.7		15.3		15		15.2		15.1		:
Poland	52.3		50.8		49.1		47.5		47.2		46.3		44.8		44.2		43.4		40.7		40.5		:
Portugal	16.1		15.7		14.1		14.6		11		10.1		11.4		10.3		10.3		10.3		9.3		:
Romania	55.9		54.8		53.4		52		51.4		51.6		50.6		49.4		49.7		48.4		47		:
Slovenia	39.9		39.5		38		34.9		17.1	(b)	16.6		15.6		14.8		13.7		12.6		12.8		:
Slovakia	43.3		42.9		39.7		40.1		39.5		38.4		39.8		38.6		37.8		37.9		36.4		:
Finland	6.1		5.8		5.9		6.1		6.5		6		6.9		7		6.7		6.6		6.1		7.3
Sweden	10		11	(b)	12.1		13.1		13.5		12.9		13		12.7		13.9		14.4		13.5		:
United Kingdom	6.2		6.5		7.2		7.3		7.1		7	(b)	8		7.3		7.3		8		3.4	(b)	:
Iceland	10.7		6.3		7.3		7.2		7.6		7.9		9.1		8		8.3		7.4		:		:
Norway	5.3		5.2		5		5.3		5.1		5.6		6		4.6		5.2		5.1		5.3		:
Switzerland	7.7		8.1		7.6		6.1		6.1		5.9		6.7		6.8	(b)	6.4		7		:		:
Montenegro	:		:		:		:		:		:		:		:		:		:		:		:
North Macedonia	:		:		:		:		55.2		52.4		50.5		46.2	(b)	51.1		50.1		46.3		:
Albania	:		:		:		:		:		:		:		:		:		:		:		:
Serbia	:		:		:		:		:		:		54.3		50.4		53.4		55.5		56.2		:
Turkey	51.6		50.6		48.8		47.4		47.1		46		45.9		46.9		46		44.5		43.7		:
:=not available b=break in time series
:
Source of Data:	Eurostat
Last update:	10.04.2019
Date of extraction:	25 Apr 2019 15:52:52 CEST
Hyperlink to the table:	https://ec.europa.eu/eurostat/tgm/table.do?tab=table&init=1&plugin=1&language=en&pcode=tessi170
General Disclaimer of the EC website:	https://ec.europa.eu/info/legal-notice_en
Short Description:	This indicator is defined as the percentage of the population living in an overcrowded household. A person is considered as living in an overcrowded household if the household does not have at its disposal a minimum of rooms equal to: - one room for the household; - one room by couple in the household; - one room for each single person aged 18 and more; - one room by pair of single people of the …
Code:	tessi170

## Sheet: material deprivation
	afford a one-week holiday away from home for all household members once a year	eat meat or fish (or a vegetarian equivalent) every second day	heat the apartment as needed	meet unexpected expenditure in the amount equal to the monthly threshold of relative poverty (as defined for the country concerned for the year preceding the survey)	pay housing-related expenses, instalments and loans on time	own a colour TV	own a car	own a washing machine	own a (fixed or mobile) phone
European Union (current composition)	32.8	8.3	8.7	36.4	10.4	0.4	7.7	1.2	0.6
European Union (before the accession of Croatia)	32.6	8.3	8.7	36.2	10.2	0.4	7.7	1.2	0.6
Euro area (19 countries)	30.5	7.7	8.8	34.6	9.5	0.3	5.5	0.5	0.2
Euro area (18 countries)	30.4	7.6	8.6	34.4	9.5	0.3	5.5	0.5	0.2
Belgium	26.3	6.1	4.8	25.9	7	0.7	6.7	1.3	0.1
Bulgaria	56.4	34.6	39.2	54.2	34.2	1.4	22	9	2.8
Czech Republic	28.9	9.5	3.8	32.1	4.4	0.2	8	0.2	0.2
Denmark	13.8	1.6	2.7	24.5	5.8	1.1	8	1.4	0
Germany (until 1990 former territory of the FRG)	18.4	6.5	3.7	30	4.2	0.2	6.8	0.4	0.2
Estonia	29.6	4.6	2.7	31.6	8.9	0.3	12.1	1.2	0.2
Ireland	38	2.3	5.8	45.3	14.2	0.4	6.4	0.4	0.3
Greece	53.6	14.4	29.1	53.6	47.9	0.9	10	1.4	0.5
Spain	40.3	2.9	10.1	38.7	10.6	0.1	6	0.2	0.2
France	23.4	7.4	5	31.8	8.8	0.2	2.6	0.5	0
Croatia	61.2	12.5	9.3	57.7	26.4	0.4	8.2	1.2	0.8
Italy	45.3	14.3	16.1	40.4	10.7	0.2	3.3	0.4	0.6
Cyprus	50.6	2.6	24.3	56.6	26.6	0.3	2.1	0.3	0.1
Latvia	37.1	15.6	10.6	60	14.9	0.5	19.5	3.3	0.4
Lithuania	44.2	15.7	29.3	53.2	10.7	0.2	11.4	1.9	0.8
Luxembourg	13.2	2.6	1.7	21.9	6.6	0.1	2	0.3	0
Hungary	50.7	19.1	9.2	50.8	19	0.6	20.6	1	1.3
Malta	36.7	7.4	6.8	20.8	9.9	0.3	2.3	0.4	0.2
Netherlands	16.2	2.3	2.6	22.5	5	0.2	6.4	0.7	0
Austria	15.4	6.1	2.7	22.6	6.5	0.5	6	0.3	0.3
Poland	41.2	6.4	7.1	37.9	11	0.4	7.3	0.7	1.2
Portugal	47.2	3.4	22.5	38.3	9.3	0.3	6.9	1.1	0.7
Romania	66.6	21.8	13.8	54.5	19.7	1.2	32.9	9.8	3.6
Slovenia	26.9	5.7	4.8	41.7	17.4	0.4	3.7	0.3	0.1
Slovakia	44.9	17	5.1	37.9	7.5	0.3	12	0.6	0.5
Finland	14.2	3.3	1.7	29.4	10.9	0.4	8.9	0.6	0
Sweden	8.2	1.3	2.6	20.7	5.4	0	3.2	0	0
United Kingdom	27.8	5.2	6.1	38	8.7	0.3	8.6	0.4	0.4
Iceland	10.9	3.6	1.6	30.9	13.5	0.2	3.2	0.1	0
Norway	6	2.6	0.9	18.1	4.7	0.6	3.8	0.2	0.1
Switzerland	8.9	1.4	0.6	21	8.8	0.7	5.9	0.1	0
Former Yugoslav Republic of Macedonia, the	65.3	41.8	25.7	58.5	41.6	0.1	18.9	2.8	0.6
Serbia	62.8	20.3	13.3	48.3	36.7	0.9	19.7	3.2	0.6
